# Supplementary material for: Knowledge Gaps and Current Evidence Regarding Breastfeeding Issues in Mothers with Chronic Diseases
Source: Nutrients. 2023 Jun 21;15(13):2822. doi: 10.3390/nu15132822 (PMC10343612; doi:10.3390/nu15132822)
Supplement: Supplementary file 1 [file nutrients-15-02822-s001.zip]

Archive with 1 entries (1 files):
- nutrients-2442058-supplementary.pdf
